# Supplementary material for: Presentation Variables Associated With the Development of Severe Post-obstructive Diuresis in Male Cats Following Relief of Urethral Obstruction
Source: Front Vet Sci. 2022 Apr 5;9:783874. doi: 10.3389/fvets.2022.783874 (PMC9016150; doi:10.3389/fvets.2022.783874)
Supplement: Supplementary file 1 [file Table_1.xlsx]

## Sheet: Table S1
Table S1 Exclusion Criteria
Exclusion Criterion	Number of Cases
Unable to quantify urine output	54
Fluid therapy in prior 24 hours	47
Documented urinary tract obstuction in prior 6 months	47
Discharged immediately after relief of obstruction	33
Missing records	33
Chronic Kidney Disease	25
Traumatic or neurologic cause of lower urinary tract obstruction	22
Steroids within 2 weeks prior to presentation or on day 1 of treatment	20
Less than 1 year old	12
Ruptured lower urinary tract	9
Euthanized or died immediately after relief of obstruction	8
Variable UOP over the study period prevented classification	5
Diabetes Mellitus	4
Neoplasia affecting the lower urinary tract	3
Hyperthyroidism	3
Other drugs expected to cause polyuria within 2 weeks prior to presentation or on day 1 of treatment	3
Historic polyuria of undiagnosed cause	2
Other	4
Note: 18 cases met multiple exclusion criteria
